# Supplementary material for: Hepatic NLRP3-Derived Hsp70 Binding to TLR4 Mediates MASLD to MASH Progression upon Inhibition of PP2A by Harmful Algal Bloom Toxin Microcystin, a Second Hit
Source: Int J Mol Sci. 2023 Nov 15;24(22):16354. doi: 10.3390/ijms242216354 (PMC10671242; doi:10.3390/ijms242216354)
Supplement: Supplementary file 1 [file ijms-24-16354-s001.zip]

Archive with 1 entries (1 files):
- ijms-2687438-supplementary.pdf
